# Supplementary material for: COVID-19 Vaccination, Hospitalization Rates, and Mortality Differ Between People with Diagnosed Immune Mediated Inflammatory Disease and the General Population: A Population-Based Study
Source: Vaccines (Basel). 2025 Nov 2;13(11):1130. doi: 10.3390/vaccines13111130 (PMC12656540; doi:10.3390/vaccines13111130)
Supplement: Supplementary file 1 [file vaccines-13-01130-s001.zip]

Archive with 1 entries (1 files):
- vaccines-3912933-supplementary.pdf
